# Supplementary material for: A novel angiotensin-I-converting enzyme inhibitory peptide from oyster: Simulated gastro-intestinal digestion, molecular docking, inhibition kinetics and antihypertensive effects in rats
Source: Front Nutr. 2022 Aug 23;9:981163. doi: 10.3389/fnut.2022.981163 (PMC9445672; doi:10.3389/fnut.2022.981163)
Supplement: Supplementary file 2 [file Table_1.xls]

## Sheet: muli-pancreatin4h
prot_hit_num	prot_family_member	prot_acc	prot_desc	prot_score	prot_mass	prot_matches	prot_matches_sig	prot_sequences	prot_sequences_sig	prot_cover	prot_pi	prot_tax_str	prot_tax_id	pep_query	pep_rank	pep_isbold	pep_isunique	pep_exp_mz	pep_exp_mr	pep_exp_z	pep_calc_mr	pep_delta	pep_miss	pep_score	pep_expect	pep_res_before	pep_seq	pep_res_after	pep_var_mod	pep_var_mod_pos	pep_summed_mod_pos	pep_local_mod_pos	pep_scan_title
1	1	gi|405971245	Eukaryotic translation initiation factor 3 subunit D [Crassostrea gigas]	37	192023	4	1	4	1	1.8	9.11			349	1	1	1	300.181	598.348	2	597.349	0.9993	0	15.66	43	L	IGPAGLA	G					Cmpd 6128, +MS2(300.1813), 23.0eV, 9.0 min #7744, (id=281474982733151)
1	1	gi|405971245	Eukaryotic translation initiation factor 3 subunit D [Crassostrea gigas]	37	192023	4	1	4	1	1.8	9.11			30441	1	1	1	761.34	760.333	1	760.336	-0.0033	0	18.93	110	M	GPMGPRM	D	Oxidation (M)	0.0000001.0			Cmpd 5395, +MS2(761.3400), 40.4eV, 8.2 min #6908, (id=281474982732418)
1	1	gi|405971245	Eukaryotic translation initiation factor 3 subunit D [Crassostrea gigas]	37	192023	4	1	4	1	1.8	9.11			688	3	1	1	308.174	921.499	3	920.487	1.0123	0	16.63	1.3	G	GPPPGPPFR	P					Cmpd 12148, +MS2(308.1736), 23.0eV, 16.4 min #14816, (id=281474982739162)
1	1	gi|405971245	Eukaryotic translation initiation factor 3 subunit D [Crassostrea gigas]	37	192023	4	1	4	1	1.8	9.11			39807	1	1	1	1008.44	1007.43	1	1007.43	0.0071	0	37.19	0.043	D	SWEVVEEM	D					Cmpd 18142, +MS2(1008.4413), 55.8eV, 23.3 min #21448, (id=281474982745154)
2	1	gi|405951651	2-amino-3-carboxymuconate-6-semialdehyde decarboxylase [Crassostrea gigas]	35	37865	1	1	1	1	2.1	5.9			4530	1	1	1	383.691	765.368	2	765.366	0.0021	0	34.94	0.03	T	DALVHDP	V					Cmpd 7621, +MS2(383.6912), 23.0eV, 10.9 min #9527, (id=281474982734641)
3	1	gi|405958334	fem-1-like protein A [Crassostrea gigas]	34	71367	2	1	2	1	2.5	4.96			29437	1	1	1	743.331	742.323	1	741.319	1.0045	0	18.64	110	I	VFMMAAG	W	Oxidation (M)	0.0001000.0			Cmpd 10381, +MS2(743.3308), 32.6eV, 14.3 min #12777, (id=281474982737397)
3	1	gi|405958334	fem-1-like protein A [Crassostrea gigas]	34	71367	2	1	2	1	2.5	4.96			8826	1	1	1	445.223	888.432	2	888.438	-0.0059	0	34.13	0.054	S	QGGLSPLMA	A	Oxidation (M)	0.000000010.0			Cmpd 5342, +MS2(445.2231), 24.8eV, 8.1 min #6846, (id=281474982732365)
4	1	gi|762093112	PREDICTED: sodium/bile acid cotransporter 5-like [Crassostrea gigas]	34	64785	2	1	2	1	3.7	6.07			9652	1	1	1	456.753	911.491	2	911.496	-0.0055	0	33.76	0.049	A	VILGDADLP	L					Cmpd 18678, +MS2(456.7527), 25.3eV, 23.9 min #22040, (id=281474982745690)
4	1	gi|762093112	PREDICTED: sodium/bile acid cotransporter 5-like [Crassostrea gigas]	34	64785	2	1	2	1	3.7	6.07			8310	1	1	1	438.214	1311.62	3	1310.61	1.0109	0	16.51	0.67	F	SLASNKNSADFAS	V					Cmpd 34093, +MS2(438.2143), 24.5eV, 42.5 min #40066, (id=281474982761054)
5	1	gi|405957249	Src substrate cortactin [Crassostrea gigas]	32	76527	2	1	2	1	1.9	5			10631	1	1	1	470.216	938.418	2	937.415	1.0034	0	16.69	0.96	I	CGPPPMIHS	L					Cmpd 20416, +MS2(470.2165), 25.8eV, 25.9 min #23960, (id=281474982747427)
5	1	gi|405957249	Src substrate cortactin [Crassostrea gigas]	32	76527	2	1	2	1	1.9	5			13537	1	1	1	511.221	1020.43	2	1020.43	0.0021	0	32.09	0.049	P	MIHSLEEM	L	2 Oxidation (M)	0.10000001.0			Cmpd 14250, +MS2(511.2211), 27.7eV, 18.8 min #17163, (id=281474982741262)
6	1	gi|405975133	hypothetical protein CGI_10018142 [Crassostrea gigas]	29	73134	1	1	1	1	1	5.73			24569	1	1	1	663.27	662.263	1	661.255	1.0071	0	29.42	0.046	L	EVDDAGG	D					Cmpd 21606, +MS2(663.2699), 33.0eV, 27.2 min #25282, (id=281474982748617)
7	1	gi|405962747	Alpha-amylase 1 [Crassostrea gigas]	29	83251	1	1	1	1	1.5	5.77			25933	1	1	1	684.325	1366.63	2	1366.64	-0.0015	0	29.14	0.053	T	DLDQSKEYVRD	K					Cmpd 23237, +MS2(684.3248), 33.0eV, 29.1 min #27085, (id=281474982750247)
8	1	gi|405971382	Histone-lysine N-methyltransferase, H3 lysine-79 specific [Crassostrea gigas]	26	286089	4	1	4	1	1.5	9.31			11633	1	1	1	485.233	968.452	2	968.448	0.004	0	15.08	0.49	H	TLMSTAKSD	S	Oxidation (M)	0.001000000.0			Cmpd 12948, +MS2(485.2335), 26.4eV, 17.3 min #15729, (id=281474982739962)
8	1	gi|405971382	Histone-lysine N-methyltransferase, H3 lysine-79 specific [Crassostrea gigas]	26	286089	4	1	4	1	1.5	9.31			1363	1	1	1	326.17	975.488	3	974.482	1.006	0	15.36	180	N	NFTQPLQQ	T					Cmpd 1227, +MS2(326.1700), 23.0eV, 3.1 min #1992, (id=281474982728273)
8	1	gi|405971382	Histone-lysine N-methyltransferase, H3 lysine-79 specific [Crassostrea gigas]	26	286089	4	1	4	1	1.5	9.31			1926	1	1	1	339.163	1014.47	3	1014.46	0.0045	0	25.74	0.038	S	HMVMLQQP	S	2 Oxidation (M)	0.01010000.0			Cmpd 7763, +MS2(339.1630), 23.0eV, 11.1 min #9694, (id=281474982734782)
8	1	gi|405971382	Histone-lysine N-methyltransferase, H3 lysine-79 specific [Crassostrea gigas]	26	286089	4	1	4	1	1.5	9.31			15153	1	1	1	532.241	1593.7	3	1592.7	1.0031	0	15.34	0.66	V	HSTATLNNPTMMIM	A	2 Oxidation (M)	0.00000000000101.0			Cmpd 10043, +MS2(532.2415), 28.9eV, 13.9 min #12389, (id=281474982737059)
9	1	gi|762111589	PREDICTED: uncharacterized protein LOC105336038 [Crassostrea gigas]	25	128245	2	1	2	1	2	5.51			22966	1	1	1	640.27	1278.53	2	1277.53	0.9949	0	18.04	57	P	GDGKDNNQNGMI	D	Oxidation (M)	0.000000000010.0			Cmpd 35573, +MS2(640.2700), 27.0eV, 44.7 min #42150, (id=281474982762486)
9	1	gi|762111589	PREDICTED: uncharacterized protein LOC105336038 [Crassostrea gigas]	25	128245	2	1	2	1	2	5.51			8457	1	1	1	439.207	1314.6	3	1314.61	-0.0098	0	24.68	0.053	E	IDPDNYTEHVL	L					Cmpd 14317, +MS2(439.2071), 24.6eV, 18.9 min #17236, (id=281474982741329)
10	1	gi|405964142	Agrin [Crassostrea gigas]	24	73268	1	1	1	1	2	6.84			8871	1	1	1	446.188	1335.54	3	1335.55	-0.0111	0	24.1	0.043	T	KSHNGACTAMETS	H					Cmpd 25432, +MS2(446.1885), 24.9eV, 31.6 min #29480, (id=281474982752441)
11	1	gi|405952949	hypothetical protein CGI_10005606 [Crassostrea gigas]	24	46592	1	1	1	1	2.9	4.58			27518	1	1	1	709.3	1416.59	2	1415.58	1.0052	0	23.97	0.02	K	QCRTDCPSTYKD	F					Cmpd 27850, +MS2(709.3004), 34.1eV, 34.3 min #32117, (id=281474982754849)
12	1	gi|405963209	D-3-phosphoglycerate dehydrogenase, partial [Crassostrea gigas]	24	51581	1	1	1	1	1.6	8.55			32760	1	1	1	808.329	807.321	1	806.323	0.9985	0	23.7	0.051	V	MNTPGGNT	L	Oxidation (M)	0.10000000.0			Cmpd 11386, +MS2(808.3287), 45.4eV, 15.5 min #13946, (id=281474982738400)
13	1	gi|405973144	Importin subunit beta-1 [Crassostrea gigas]	23	224103	2	1	2	1	1.1	5.85			5172	1	1	1	394.197	1179.57	3	1179.56	0.0056	0	18.2	110	T	DQMQKVCISI	S	Oxidation (M)	0.0010000000.0			Cmpd 39551, +MS2(394.1967), 23.0eV, 52.8 min #49108, (id=281474982766371)
13	1	gi|405973144	Importin subunit beta-1 [Crassostrea gigas]	23	224103	2	1	2	1	1.1	5.85			5583	1	1	1	400.179	1197.52	3	1197.52	0.0005	0	23.41	0.028	S	AAQCVAYVACAE	L					Cmpd 6875, +MS2(400.1794), 23.0eV, 10.0 min #8646, (id=281474982733898)
14	1	gi|405957800	L-rhamnonate dehydratase [Crassostrea gigas]	23	48168	2	1	2	1	3.7	5.85			33176	1	1	1	817.359	816.351	1	816.344	0.0078	0	23.39	0.023	I	VAMASAHD	V	Oxidation (M)	0.00100000.0			Cmpd 8912, +MS2(817.3587), 45.9eV, 12.5 min #11067, (id=281474982735930)
14	1	gi|405957800	L-rhamnonate dehydratase [Crassostrea gigas]	23	48168	2	1	2	1	3.7	5.85			7343	1	1	1	424.209	846.404	2	845.395	1.0091	0	18.03	160	P	TPIANPMS	G	Oxidation (M)	0.00000010.0			Cmpd 24327, +MS2(424.2095), 24.0eV, 30.3 min #28286, (id=281474982751337)
15	1	gi|405950989	ATP-binding cassette sub-family A member 1 [Crassostrea gigas]	23	250571	5	1	5	1	2.1	6.85			26815	1	1	1	698.33	697.322	1	697.322	0.0008	0	19.97	120	F	PHMLSGG	M					Cmpd 33220, +MS2(698.3298), 27.0eV, 41.2 min #38806, (id=281474982760191)
15	1	gi|405950989	ATP-binding cassette sub-family A member 1 [Crassostrea gigas]	23	250571	5	1	5	1	2.1	6.85			7164	1	1	1	422.197	842.379	2	841.371	1.0079	0	16.64	150	I	IMMFVDA	I	Oxidation (M)	0.0010000.0			Cmpd 4049, +MS2(422.1969), 23.9eV, 6.6 min #5352, (id=281474982731076)
15	1	gi|405950989	ATP-binding cassette sub-family A member 1 [Crassostrea gigas]	23	250571	5	1	5	1	2.1	6.85			39664	1	1	1	1002.46	1001.46	1	1001.45	0.0033	0	23.72	62	L	FQFMTVTE	H					Cmpd 34174, +MS2(1002.4634), 50.1eV, 42.6 min #40171, (id=281474982761135)
15	1	gi|405950989	ATP-binding cassette sub-family A member 1 [Crassostrea gigas]	23	250571	5	1	5	1	2.1	6.85			29245	1	1	1	739.444	1476.87	2	1475.86	1.0119	0	22.83	0.026	S	RRSIWELLLKY	K					Cmpd 39855, +MS2(739.4439), 37.7eV, 53.3 min #49665, (id=281474982766673)
15	1	gi|405950989	ATP-binding cassette sub-family A member 1 [Crassostrea gigas]	23	250571	5	1	5	1	2.1	6.85			29293	1	1	1	740.862	1479.71	2	1479.7	0.0072	0	17.56	120	T	IILSTHHMDEADV	L					Cmpd 34366, +MS2(740.8623), 32.3eV, 42.9 min #40454, (id=281474982761324)
16	1	gi|405963891	UPF0027 protein C22orf28-like protein [Crassostrea gigas]	22	81867	2	1	2	1	2.7	7.51			7166	1	1	1	422.197	842.38	2	842.384	-0.0047	0	16.26	160	M	GTCSYVLT	G					Cmpd 24961, +MS2(422.1971), 23.9eV, 31.1 min #28978, (id=281474982751970)
16	1	gi|405963891	UPF0027 protein C22orf28-like protein [Crassostrea gigas]	22	81867	2	1	2	1	2.7	7.51			7017	1	1	1	420.192	1257.56	3	1257.57	-0.0109	0	22.5	0.035	L	GHQEATDALVAM	E	Oxidation (M)	0.000000000001.0			Cmpd 14794, +MS2(420.1923), 23.8eV, 19.4 min #17756, (id=281474982741806)
17	1	gi|405949972	hypothetical protein CGI_10017723 [Crassostrea gigas]	22	24152	1	1	1	1	7.9	8.85			37270	1	1	1	921.398	1840.78	2	1839.79	0.9891	0	22.18	0.058	R	YPGPAGAMGQQYAGAPMGT	T	Oxidation (M)	0.0000000100000000000.0			Cmpd 14185, +MS2(921.3979), 51.1eV, 18.7 min #17092, (id=281474982741197)
18	1	gi|405967488	Low-density lipoprotein receptor-related protein 2 [Crassostrea gigas]	22	271373	3	1	3	1	1.7	4.95			19229	1	1	1	586.256	1170.5	2	1170.49	0.008	0	21.89	0.03	T	SAQMSVDMVTA	T	2 Oxidation (M)	0.00010001000.0			Cmpd 8813, +MS2(586.2561), 32.2eV, 12.4 min #10946, (id=281474982735831)
18	1	gi|405967488	Low-density lipoprotein receptor-related protein 2 [Crassostrea gigas]	22	271373	3	1	3	1	1.7	4.95			21313	1	1	1	615.323	1228.63	2	1228.64	-0.0056	0	25.12	0.93	D	DLAGELVPVTCL	N					Cmpd 27367, +MS2(615.3232), 33.0eV, 33.8 min #31589, (id=281474982754368)
18	1	gi|405967488	Low-density lipoprotein receptor-related protein 2 [Crassostrea gigas]	22	271373	3	1	3	1	1.7	4.95			26731	1	1	1	697.301	2088.88	3	2087.86	1.0218	0	16.22	120	T	TDGQCDLGQVYCGTTQSCIP	L					Cmpd 25097, +MS2(697.3012), 33.0eV, 31.2 min #29122, (id=281474982752106)
19	1	gi|405978532	FMRFamide receptor [Crassostrea gigas]	21	46925	1	1	1	1	1.7	8.23			32414	1	1	1	800.455	799.448	1	799.451	-0.0036	0	21.22	0.056	T	ILLPTPM	Y	Oxidation (M)	0.0000001.0			Cmpd 29009, +MS2(800.4551), 45.0eV, 35.7 min #33418, (id=281474982756005)
20	1	gi|405957312	Deleted in malignant brain tumors 1 protein [Crassostrea gigas]	21	328344	4	1	4	1	1.2	5.92			25700	5	1	1	680.306	679.298	1	679.302	-0.004	0	20.78	1.4	Q	ESSTSLG	V					Cmpd 11122, +MS2(680.3057), 33.0eV, 15.2 min #13638, (id=281474982738137)
20	1	gi|405957312	Deleted in malignant brain tumors 1 protein [Crassostrea gigas]	21	328344	4	1	4	1	1.2	5.92			3333	1	1	1	364.19	726.365	2	726.366	-0.0015	0	15.12	0.92	S	LSSNLHG	I					Cmpd 17882, +MS2(364.1895), 23.0eV, 23.0 min #21159, (id=281474982744894)
20	1	gi|405957312	Deleted in malignant brain tumors 1 protein [Crassostrea gigas]	21	328344	4	1	4	1	1.2	5.92			22416	1	1	1	632.265	1262.52	2	1261.51	1.0082	0	21.18	0.037	E	FCDSFWTDKN	S					Cmpd 1925, +MS2(632.2650), 27.0eV, 4.0 min #2840, (id=281474982728965)
20	1	gi|405957312	Deleted in malignant brain tumors 1 protein [Crassostrea gigas]	21	328344	4	1	4	1	1.2	5.92			24533	1	1	1	662.298	1322.58	2	1321.57	1.0104	0	16.7	180	E	ATGQDWRTVCAD	G					Cmpd 34766, +MS2(662.2985), 33.0eV, 43.6 min #41056, (id=281474982761717)
21	1	gi|405951751	Intraflagellar transport protein 81-like protein [Crassostrea gigas]	20	78944	1	1	1	1	2.1	8.64			21277	1	1	1	615.267	1842.78	3	1842.77	0.0129	0	20.31	0.049	E	ESRYHYLHCMMQMV	E	Oxidation (M)	0.00000000000010.0			Cmpd 14593, +MS2(615.2674), 33.0eV, 19.2 min #17533, (id=281474982741605)
22	1	gi|762162129	PREDICTED: LOW QUALITY PROTEIN: uncharacterized protein LOC105322359 [Crassostrea gigas]	20	169325	4	1	4	1	2.3	8.63			3786	1	1	1	371.213	740.412	2	740.418	-0.0061	0	18.97	50	I	KHSVITG	S					Cmpd 45203, +MS2(371.2133), 23.0eV, 65.5 min #58860, (id=281474982771908)
22	1	gi|762162129	PREDICTED: LOW QUALITY PROTEIN: uncharacterized protein LOC105322359 [Crassostrea gigas]	20	169325	4	1	4	1	2.3	8.63			4320	6	1	1	380.192	758.369	2	757.372	0.997	0	20.15	34	N	RSNDGPI	L					Cmpd 14811, +MS2(380.1917), 23.0eV, 19.5 min #17777, (id=281474982741823)
22	1	gi|762162129	PREDICTED: LOW QUALITY PROTEIN: uncharacterized protein LOC105322359 [Crassostrea gigas]	20	169325	4	1	4	1	2.3	8.63			11379	1	1	1	481.245	960.475	2	959.467	1.0074	0	17.28	210	P	SAGTPDRKE	S					Cmpd 22531, +MS2(481.2446), 26.2eV, 28.3 min #26308, (id=281474982749541)
22	1	gi|762162129	PREDICTED: LOW QUALITY PROTEIN: uncharacterized protein LOC105322359 [Crassostrea gigas]	20	169325	4	1	4	1	2.3	8.63			20920	1	1	1	611.245	1220.48	2	1220.48	-0.0048	0	20.22	0.036	Y	GESSEGVAHCVM	G	Oxidation (M)	0.000000000001.0			Cmpd 9806, +MS2(611.2450), 33.0eV, 13.6 min #12105, (id=281474982736824)
23	1	gi|762097240	PREDICTED: U1 small nuclear ribonucleoprotein C-like isoform X1 [Crassostrea gigas]	20	15974	4	1	4	1	30.2	9.68			30441	1	0	1	761.34	760.333	1	760.336	-0.0033	0	18.93	110	M	GPMMRGP	M	Oxidation (M)	0.0001000.0			Cmpd 5395, +MS2(761.3400), 40.4eV, 8.2 min #6908, (id=281474982732418)
23	1	gi|762097240	PREDICTED: U1 small nuclear ribonucleoprotein C-like isoform X1 [Crassostrea gigas]	20	15974	4	1	4	1	30.2	9.68			8405	1	1	1	438.707	875.399	2	875.399	-0.0003	0	17.02	87	P	VGMRPPMG	P	2 Oxidation (M)	0.00100010.0			Cmpd 12081, +MS2(438.7068), 24.5eV, 16.3 min #14737, (id=281474982739095)
23	1	gi|762097240	PREDICTED: U1 small nuclear ribonucleoprotein C-like isoform X1 [Crassostrea gigas]	20	15974	4	1	4	1	30.2	9.68			4212	1	1	1	378.162	1131.46	3	1130.46	1.0085	0	20.19	0.031	P	PQGPMPMGGPM	P	2 Oxidation (M)	0.00000010001.0			Cmpd 9592, +MS2(378.1621), 23.0eV, 13.3 min #11855, (id=281474982736610)
23	1	gi|762097240	PREDICTED: U1 small nuclear ribonucleoprotein C-like isoform X1 [Crassostrea gigas]	20	15974	4	1	4	1	30.2	9.68			30757	1	1	1	768.318	2301.93	3	2300.91	1.0256	0	15.84	0.12	-	MPKYYCDYCDTYLTHDSPS	V					Cmpd 20092, +MS2(768.3180), 35.9eV, 25.5 min #23600, (id=281474982747104)
24	1	gi|405965945	Bromodomain and WD repeat-containing protein 2 [Crassostrea gigas]	20	69136	1	1	1	1	1.1	8.94			30418	1	1	1	761.316	760.309	1	759.304	1.0047	0	19.97	0.044	L	MPNMGPN	L					Cmpd 24997, +MS2(761.3163), 40.4eV, 31.1 min #29016, (id=281474982752006)
25	1	gi|762141064	PREDICTED: neurogenic locus notch homolog protein 1-like [Crassostrea gigas]	20	179702	4	1	4	1	2.5	5.59			41314	1	1	1	1070.38	1069.38	1	1068.37	1.0033	0	19.67	0.029	E	DCEKDIDEC	S					Cmpd 11427, +MS2(1070.3845), 62.0eV, 15.5 min #13995, (id=281474982738441)
25	1	gi|762141064	PREDICTED: neurogenic locus notch homolog protein 1-like [Crassostrea gigas]	20	179702	4	1	4	1	2.5	5.59			19026	1	1	1	584.225	1166.44	2	1165.43	1.0037	0	18.32	17	K	HCELYDFCH	L					Cmpd 39305, +MS2(584.2252), 26.7eV, 52.3 min #48675, (id=281474982766126)
25	1	gi|762141064	PREDICTED: neurogenic locus notch homolog protein 1-like [Crassostrea gigas]	20	179702	4	1	4	1	2.5	5.59			44097	1	1	1	1272.52	1271.52	1	1271.52	-0.007	0	16.1	95	N	WKGTRCDEYD	F					Cmpd 25613, +MS2(1272.5243), 55.0eV, 31.8 min #29679, (id=281474982752621)
25	1	gi|762141064	PREDICTED: neurogenic locus notch homolog protein 1-like [Crassostrea gigas]	20	179702	4	1	4	1	2.5	5.59			29611	1	1	1	746.342	1490.67	2	1489.68	0.9894	0	15.18	310	D	IKNYCFRQTCNT	N					Cmpd 1608, +MS2(746.3423), 33.0eV, 3.6 min #2465, (id=281474982728649)
26	1	gi|405953311	Cysteine-rich secretory protein Mr30 [Crassostrea gigas]	19	49293	2	1	2	1	6	6.06			26679	1	1	1	696.343	1390.67	2	1389.67	0.9991	0	18.82	0.69	I	KEWWTENVIW	R					Cmpd 25889, +MS2(696.3427), 33.0eV, 32.1 min #29975, (id=281474982752894)
26	1	gi|405953311	Cysteine-rich secretory protein Mr30 [Crassostrea gigas]	19	49293	2	1	2	1	6	6.06			16755	1	1	1	552.903	1655.69	3	1654.7	0.9898	0	19.47	0.053	C	DCGGRVCNNGGTLSMR	T	Oxidation (M)	0.0000000000000010.0			Cmpd 27938, +MS2(552.9030), 26.1eV, 34.4 min #32213, (id=281474982754936)
27	1	gi|405978082	Myosin-Ie [Crassostrea gigas]	19	127917	3	1	2	1	1.4	9.22			37060	1	1	1	915.372	914.365	1	914.369	-0.0042	0	15.2	0.25	N	DFSSMLES	M					Cmpd 18363, +MS2(915.3722), 50.8eV, 23.5 min #21692, (id=281474982745375)
27	1	gi|405978082	Myosin-Ie [Crassostrea gigas]	19	127917	3	1	2	1	1.4	9.22			1855	1	1	1	338.168	1011.48	3	1011.48	0.0058	0	19.46	0.027	L	FQDLVMLM	Q	Oxidation (M)	0.00000001.0			Cmpd 1536, +MS2(338.1682), 23.0eV, 3.5 min #2374, (id=281474982728577)
27	1	gi|405978082	Myosin-Ie [Crassostrea gigas]	19	127917	3	1	2	1	1.4	9.22			1859	2	1	1	338.169	1011.49	3	1011.48	0.0089	0	15.47	160	L	FQDLVMLM	Q	Oxidation (M)	0.00000100.0			Cmpd 2225, +MS2(338.1692), 23.0eV, 4.3 min #3188, (id=281474982729261)
28	1	gi|405971462	Coiled-coil domain-containing protein 18 [Crassostrea gigas]	19	182209	2	1	2	1	1.2	5.35			18283	1	1	1	573.28	1144.55	2	1143.53	1.0115	0	18.32	160	V	KEQHAEMKQ	R	Oxidation (M)	0.000000100.0			Cmpd 34780, +MS2(573.2801), 26.5eV, 43.6 min #41077, (id=281474982761731)
28	1	gi|405971462	Coiled-coil domain-containing protein 18 [Crassostrea gigas]	19	182209	2	1	2	1	1.2	5.35			27685	1	1	1	712.337	2133.99	3	2134	-0.0142	0	19.11	0.061	T	MQVTELSNTVKEQHAEMK	Q	2 Oxidation (M)	0.100000000000000010.0			Cmpd 31903, +MS2(712.3370), 28.6eV, 39.3 min #36926, (id=281474982758886)
29	1	gi|405950325	hypothetical protein CGI_10013652 [Crassostrea gigas]	19	88525	2	1	2	1	2.2	6.84			37864	1	1	1	940.407	939.4	1	938.395	1.0048	0	19.02	0.039	P	SRPMQMAS	M	2 Oxidation (M)	0.00010100.0			Cmpd 27725, +MS2(940.4070), 52.0eV, 34.2 min #31979, (id=281474982754724)
29	1	gi|405950325	hypothetical protein CGI_10013652 [Crassostrea gigas]	19	88525	2	1	2	1	2.2	6.84			21471	1	1	1	618.229	1234.44	2	1233.45	0.9926	0	18.04	9.7	M	NEQMKMQMM	Q	4 Oxidation (M)	0.000101011.0			Cmpd 2642, +MS2(618.2285), 33.0eV, 4.8 min #3694, (id=281474982729676)
30	1	gi|762110770	PREDICTED: uncharacterized protein LOC105335727 isoform X2 [Crassostrea gigas]	19	125351	3	1	3	1	2.5	6.98			25997	1	1	1	685.324	684.316	1	684.319	-0.0028	0	18.82	0.035	P	NVAGTSH	N					Cmpd 24779, +MS2(685.3236), 27.0eV, 30.9 min #28782, (id=281474982751788)
30	1	gi|762110770	PREDICTED: uncharacterized protein LOC105335727 isoform X2 [Crassostrea gigas]	19	125351	3	1	3	1	2.5	6.98			4347	1	1	1	381.162	1140.47	3	1139.47	1.0001	0	20.06	0.34	K	LDMGDSETEK	G	Oxidation (M)	0.0010000000.0			Cmpd 1843, +MS2(381.1624), 23.0eV, 3.9 min #2745, (id=281474982728884)
30	1	gi|762110770	PREDICTED: uncharacterized protein LOC105335727 isoform X2 [Crassostrea gigas]	19	125351	3	1	3	1	2.5	6.98			7022	6	1	1	420.196	1257.57	3	1257.58	-0.0109	0	15.11	2	P	EELEFPSDVPP	Q					Cmpd 7058, +MS2(420.1958), 23.8eV, 10.2 min #8855, (id=281474982734080)
31	1	gi|405978194	Putative sulfite oxidase, mitochondrial [Crassostrea gigas]	19	196014	3	2	3	2	1.7	5.59			28153	1	1	1	719.324	718.317	1	717.318	0.9989	0	18.62	0.047	T	SIDADPT	D					Cmpd 11625, +MS2(719.3242), 29.5eV, 15.8 min #14221, (id=281474982738639)
31	1	gi|405978194	Putative sulfite oxidase, mitochondrial [Crassostrea gigas]	19	196014	3	2	3	2	1.7	5.59			762	1	1	1	311.152	930.433	3	929.42	1.0126	0	19.02	50	P	PETGRQDQ	V					Cmpd 14102, +MS2(311.1516), 23.0eV, 18.7 min #17003, (id=281474982741114)
31	1	gi|405978194	Putative sulfite oxidase, mitochondrial [Crassostrea gigas]	19	196014	3	2	3	2	1.7	5.59			17315	1	1	1	561.209	1680.6	3	1679.61	0.9926	0	17.53	0.053	P	SEVQSSDMNMDMGSF	N	Oxidation (M)	0.000000000001000.0			Cmpd 5137, +MS2(561.2086), 30.7eV, 7.9 min #6611, (id=281474982732160)
31		gi|405960295	Fumarylacetoacetase [Crassostrea gigas]	19	46258	1	1	1	1	1.7	5.46			28153	1	0	1	719.324	718.317	1	717.318	0.9989	0	18.62	0.047	T	ISGETPD	S					Cmpd 11625, +MS2(719.3242), 29.5eV, 15.8 min #14221, (id=281474982738639)
32	1	gi|405973066	Transmembrane protein 19 [Crassostrea gigas]	18	69653	1	1	1	1	2.6	6.36			18711	1	1	1	579.262	1734.76	3	1734.77	-0.0077	0	18.45	0.049	F	HNGQPLTSLCEFMSTA	L					Cmpd 25423, +MS2(579.2616), 31.8eV, 31.6 min #29470, (id=281474982752432)
33	1	gi|762150698	PREDICTED: synaptotagmin-14-like isoform X3 [Crassostrea gigas]	18	60613	3	1	3	1	4.8	8.49			27242	1	1	1	704.332	703.325	1	703.321	0.0036	0	27.43	0.64	E	SMLPGAE	D					Cmpd 19307, +MS2(704.3320), 33.5eV, 24.6 min #22730, (id=281474982746319)
33	1	gi|762150698	PREDICTED: synaptotagmin-14-like isoform X3 [Crassostrea gigas]	18	60613	3	1	3	1	4.8	8.49			576	1	1	1	305.147	912.418	3	912.419	-0.0013	0	18.29	0.048	K	KSSTFESQ	A					Cmpd 41137, +MS2(305.1464), 23.0eV, 56.9 min #52528, (id=281474982767949)
33	1	gi|762150698	PREDICTED: synaptotagmin-14-like isoform X3 [Crassostrea gigas]	18	60613	3	1	3	1	4.8	8.49			6732	1	1	1	415.237	1242.69	3	1242.68	0.0086	0	16.5	140	R	SKTSIRRGQPN	P					Cmpd 38426, +MS2(415.2366), 23.6eV, 51.0 min #47373, (id=281474982765252)
34	1	gi|405951789	Ficolin-2 [Crassostrea gigas]	18	125514	2	1	2	1	2.2	5.48			526	1	1	1	305.145	912.414	3	912.409	0.0055	0	18.17	0.02	K	QGFYDRQ	T					Cmpd 40217, +MS2(305.1454), 23.0eV, 54.1 min #50403, (id=281474982767031)
34	1	gi|405951789	Ficolin-2 [Crassostrea gigas]	18	125514	2	1	2	1	2.2	5.48			22428	1	1	1	632.284	1893.83	3	1893.84	-0.0107	0	21.22	56	A	VLYLQGQDSPNDDGNML	R	Oxidation (M)	0.00000000000000010.0			Cmpd 29028, +MS2(632.2842), 27.0eV, 35.7 min #33439, (id=281474982756024)
35	1	gi|405960827	Anoctamin-8 [Crassostrea gigas]	18	89776	3	1	2	1	1.8	5.52			4329	9	1	1	380.2	758.386	2	758.381	0.0051	0	19.54	19	G	AEELGIQ	K					Cmpd 10928, +MS2(380.2003), 23.0eV, 14.9 min #13409, (id=281474982737943)
35	1	gi|405960827	Anoctamin-8 [Crassostrea gigas]	18	89776	3	1	2	1	1.8	5.52			523	1	1	1	305.145	912.414	3	911.418	0.9966	0	18.29	53	K	DWVQAFF	S					Cmpd 37355, +MS2(305.1454), 23.0eV, 48.9 min #45429, (id=281474982764189)
35	1	gi|405960827	Anoctamin-8 [Crassostrea gigas]	18	89776	3	1	2	1	1.8	5.52			614	1	1	1	305.147	912.42	3	911.418	1.0024	0	18.13	0.055	K	DWVQAFF	S					Cmpd 43394, +MS2(305.1473), 23.0eV, 62.1 min #56312, (id=281474982770183)
36	1	gi|405954617	hypothetical protein CGI_10002946 [Crassostrea gigas]	18	110609	4	1	4	1	3.7	5.8			28070	1	1	1	718.307	717.3	1	716.291	1.0085	0	15.1	150	P	MGSVNHG	F	Oxidation (M)	0.1000000.0			Cmpd 36908, +MS2(718.3070), 29.4eV, 47.2 min #44278, (id=281474982763755)
36	1	gi|405954617	hypothetical protein CGI_10002946 [Crassostrea gigas]	18	110609	4	1	4	1	3.7	5.8			28799	10	1	1	731.379	730.372	1	730.368	0.0032	0	15.67	10	E	MGSLQPV	F					Cmpd 25169, +MS2(731.3788), 36.8eV, 31.3 min #29199, (id=281474982752178)
36	1	gi|405954617	hypothetical protein CGI_10002946 [Crassostrea gigas]	18	110609	4	1	4	1	3.7	5.8			17143	1	1	1	558.258	1114.5	2	1114.5	0.0014	0	17.09	160	L	LYGQDMFEL	T					Cmpd 39998, +MS2(558.2582), 26.2eV, 53.6 min #49928, (id=281474982766815)
36	1	gi|405954617	hypothetical protein CGI_10002946 [Crassostrea gigas]	18	110609	4	1	4	1	3.7	5.8			16584	1	1	1	550.264	1647.77	3	1646.76	1.0126	0	18.01	0.046	G	VKSFHMEGMQYFK	S	Oxidation (M)	0.0000010000000.0			Cmpd 20177, +MS2(550.2643), 30.0eV, 25.6 min #23696, (id=281474982747189)
37	1	gi|405965807	Biorientation of chromosomes in cell division protein 1-like protein [Crassostrea gigas]	18	169661	5	2	4	1	2.6	9.38			2290	1	1	1	345.658	689.301	2	688.303	0.9983	0	16.71	20	H	SQSPSPS	P					Cmpd 3121, +MS2(345.6578), 23.0eV, 5.4 min #4256, (id=281474982730151)
37	1	gi|405965807	Biorientation of chromosomes in cell division protein 1-like protein [Crassostrea gigas]	18	169661	5	2	4	1	2.6	9.38			1058	1	1	1	318.168	951.482	3	950.474	1.0082	0	16.98	120	S	KTSASVEVM	A					Cmpd 18329, +MS2(318.1681), 23.0eV, 23.5 min #21652, (id=281474982745341)
37	1	gi|405965807	Biorientation of chromosomes in cell division protein 1-like protein [Crassostrea gigas]	18	169661	5	2	4	1	2.6	9.38			13798	1	1	1	514.234	1026.45	2	1026.45	0.0032	0	23.26	38	L	SPSPPLDEDA	P					Cmpd 12360, +MS2(514.2342), 27.9eV, 16.6 min #15056, (id=281474982739374)
37	1	gi|405965807	Biorientation of chromosomes in cell division protein 1-like protein [Crassostrea gigas]	18	169661	5	2	4	1	2.6	9.38			17769	1	1	1	567.237	1698.69	3	1698.69	-0.004	0	16.17	0.034	S	WNNYMFNPMAPGQN	F	Oxidation (M)	0.00000000100000.0			Cmpd 42239, +MS2(567.2366), 31.0eV, 59.7 min #54542, (id=281474982769048)
37	1	gi|405965807	Biorientation of chromosomes in cell division protein 1-like protein [Crassostrea gigas]	18	169661	5	2	4	1	2.6	9.38			17771	1	1	1	567.237	1698.69	3	1698.69	-0.0034	0	16.08	0.047	S	WNNYMFNPMAPGQN	F	Oxidation (M)	0.00000000100000.0			Cmpd 41285, +MS2(567.2368), 31.0eV, 57.3 min #52800, (id=281474982768097)
38	1	gi|762146834	PREDICTED: uncharacterized protein LOC105348844 [Crassostrea gigas]	18	64457	1	1	1	1	1.4	8.19			36569	1	1	1	902.345	901.338	1	900.336	1.0019	0	17.66	0.054	C	AEYLCEAC	K					Cmpd 19589, +MS2(902.3449), 45.1eV, 24.9 min #23044, (id=281474982746601)
39	1	gi|405951944	DNA repair and recombination protein RAD54-like protein [Crassostrea gigas]	17	64477	1	1	1	1	2	8.52			5661	1	1	1	401.162	1200.47	3	1200.46	0.0011	0	17.25	0.05	R	GRDADATDEDH	K					Cmpd 3615, +MS2(401.1624), 23.0eV, 6.0 min #4828, (id=281474982730643)
40	1	gi|405972453	Leucine-rich repeat-containing protein 7 [Crassostrea gigas]	17	143485	2	1	2	1	1.5	6.49			9981	1	1	1	461.183	920.351	2	919.356	0.9951	0	17.22	0.024	E	TSGFSDSGY	N					Cmpd 43713, +MS2(461.1828), 24.2eV, 62.7 min #56767, (id=281474982770494)
40	1	gi|405972453	Leucine-rich repeat-containing protein 7 [Crassostrea gigas]	17	143485	2	1	2	1	1.5	6.49			41429	1	1	1	1075.46	1074.46	1	1073.46	1.0006	0	18.65	98	H	TGSVQCHTNQ	T					Cmpd 32328, +MS2(1075.4639), 53.8eV, 39.9 min #37500, (id=281474982759305)
41	1	gi|762162568	PREDICTED: uncharacterized protein LOC105322503 [Crassostrea gigas]	17	522191	6	1	6	1	1.6	5.41			8749	1	1	1	444.225	886.435	2	886.433	0.0023	0	15.83	0.9	A	ARLMPGDQ	A					Cmpd 8754, +MS2(444.2250), 24.8eV, 12.3 min #10875, (id=281474982735772)
41	1	gi|762162568	PREDICTED: uncharacterized protein LOC105322503 [Crassostrea gigas]	17	522191	6	1	6	1	1.6	5.41			1690	1	1	1	334.165	999.472	3	999.481	-0.0086	0	17.15	0.033	E	MNLTAHQVA	S	Oxidation (M)	0.100000000.0			Cmpd 13215, +MS2(334.1647), 23.0eV, 17.6 min #16025, (id=281474982740229)
41	1	gi|762162568	PREDICTED: uncharacterized protein LOC105322503 [Crassostrea gigas]	17	522191	6	1	6	1	1.6	5.41			9371	1	1	1	453.191	1356.55	3	1355.56	0.994	0	15.45	99	M	AFVEHMEMMIS	M	2 Oxidation (M)	0.00000100100.0			Cmpd 40494, +MS2(453.1906), 24.1eV, 54.9 min #51062, (id=281474982767308)
41	1	gi|762162568	PREDICTED: uncharacterized protein LOC105322503 [Crassostrea gigas]	17	522191	6	1	6	1	1.6	5.41			26660	1	1	1	696.294	1390.57	2	1389.57	1.0084	0	17.78	68	L	NGSRSEAMTMFAG	W	2 Oxidation (M)	0.0000000101000.0			Cmpd 2144, +MS2(696.2941), 27.0eV, 4.2 min #3096, (id=281474982729181)
41	1	gi|762162568	PREDICTED: uncharacterized protein LOC105322503 [Crassostrea gigas]	17	522191	6	1	6	1	1.6	5.41			22772	1	1	1	637.255	1908.74	3	1907.73	1.01	0	18.45	0.79	H	AMQCYIENIGNCSMGQM	M	Oxidation (M)	0.00000000000000001.0			Cmpd 5890, +MS2(637.2554), 33.0eV, 8.8 min #7473, (id=281474982732913)
41	1	gi|762162568	PREDICTED: uncharacterized protein LOC105322503 [Crassostrea gigas]	17	522191	6	1	6	1	1.6	5.41			25991	1	1	1	685.317	2052.93	3	2052.93	-0.0018	0	16.75	210	T	MKKSYMDIEGFVNGTCAK	L	2 Oxidation (M)	0.100001000000000000.0			Cmpd 27512, +MS2(685.3173), 27.0eV, 33.9 min #31747, (id=281474982754512)
42	1	gi|762153389	PREDICTED: uncharacterized protein LOC105319042 [Crassostrea gigas]	17	30594	1	1	1	1	2.6	5.66			34281	1	1	1	842.343	841.335	1	840.336	0.9996	0	16.96	0.046	D	DNMSIMV	E	2 Oxidation (M)	0.0010010.0			Cmpd 27851, +MS2(842.3426), 42.1eV, 34.3 min #32118, (id=281474982754850)
43	1	gi|405962703	Collagen alpha-1(XII) chain [Crassostrea gigas]	17	43135	2	1	2	1	5.5	8.72			6153	1	1	1	407.229	1218.66	3	1217.66	1.0057	0	18.32	100	W	LPSKTLPFCGR	R					Cmpd 36233, +MS2(407.2289), 23.1eV, 45.8 min #43116, (id=281474982763118)
43	1	gi|405962703	Collagen alpha-1(XII) chain [Crassostrea gigas]	17	43135	2	1	2	1	5.5	8.72			8459	1	1	1	439.21	1314.61	3	1313.61	0.9959	0	16.74	0.052	S	MICRCKVWLM	A	2 Oxidation (M)	0.1000000001.0			Cmpd 11882, +MS2(439.2098), 24.6eV, 16.1 min #14509, (id=281474982738896)
44	1	gi|405971900	Myosin-M heavy chain [Crassostrea gigas]	17	126580	9	2	1	1	0.8	8.15			4777	1	1	1	388.238	1161.69	3	1161.69	-0.0023	0	15.03	0.57	Q	RIMKYPLLL	E	Oxidation (M)	0.001000000.0			Cmpd 37878, +MS2(388.2380), 23.0eV, 50.2 min #46591, (id=281474982764706)
44	1	gi|405971900	Myosin-M heavy chain [Crassostrea gigas]	17	126580	9	2	1	1	0.8	8.15			4778	1	1	1	388.238	1161.69	3	1161.69	-0.0022	0	17.78	55	Q	RIMKYPLLL	E	Oxidation (M)	0.001000000.0			Cmpd 29364, +MS2(388.2380), 23.0eV, 36.1 min #33816, (id=281474982756360)
44	1	gi|405971900	Myosin-M heavy chain [Crassostrea gigas]	17	126580	9	2	1	1	0.8	8.15			4782	1	1	1	388.238	1161.69	3	1161.69	-0.0021	0	15.18	0.038	Q	RIMKYPLLL	E	Oxidation (M)	0.001000000.0			Cmpd 38422, +MS2(388.2380), 23.0eV, 51.0 min #47369, (id=281474982765248)
44	1	gi|405971900	Myosin-M heavy chain [Crassostrea gigas]	17	126580	9	2	1	1	0.8	8.15			4785	1	1	1	388.238	1161.69	3	1161.69	-0.0018	0	17.16	64	Q	RIMKYPLLL	E	Oxidation (M)	0.001000000.0			Cmpd 30341, +MS2(388.2381), 23.0eV, 37.2 min #34959, (id=281474982757333)
44	1	gi|405971900	Myosin-M heavy chain [Crassostrea gigas]	17	126580	9	2	1	1	0.8	8.15			4786	1	1	1	388.238	1161.69	3	1161.69	-0.0018	0	17.33	61	Q	RIMKYPLLL	E	Oxidation (M)	0.001000000.0			Cmpd 37636, +MS2(388.2381), 23.0eV, 49.7 min #46192, (id=281474982764468)
44	1	gi|405971900	Myosin-M heavy chain [Crassostrea gigas]	17	126580	9	2	1	1	0.8	8.15			4787	1	1	1	388.238	1161.69	3	1161.69	-0.0017	0	15.47	0.048	Q	RIMKYPLLL	E	Oxidation (M)	0.001000000.0			Cmpd 38116, +MS2(388.2381), 23.0eV, 50.5 min #46968, (id=281474982764943)
44	1	gi|405971900	Myosin-M heavy chain [Crassostrea gigas]	17	126580	9	2	1	1	0.8	8.15			4800	1	1	1	388.238	1161.69	3	1161.69	-0.0009	0	16.21	75	Q	RIMKYPLLL	E	Oxidation (M)	0.001000000.0			Cmpd 37375, +MS2(388.2384), 23.0eV, 48.9 min #45479, (id=281474982764209)
44	1	gi|405971900	Myosin-M heavy chain [Crassostrea gigas]	17	126580	9	2	1	1	0.8	8.15			4809	1	1	1	388.239	1161.69	3	1161.69	-0.0004	0	17.51	56	Q	RIMKYPLLL	E	Oxidation (M)	0.001000000.0			Cmpd 32714, +MS2(388.2386), 23.0eV, 40.5 min #38087, (id=281474982759691)
44	1	gi|405971900	Myosin-M heavy chain [Crassostrea gigas]	17	126580	9	2	1	1	0.8	8.15			4810	1	1	1	388.239	1161.69	3	1161.69	-0.0003	0	16.27	0.092	Q	RIMKYPLLL	E	Oxidation (M)	0.001000000.0			Cmpd 40247, +MS2(388.2386), 23.0eV, 54.2 min #50468, (id=281474982767061)
45	1	gi|762095746	PREDICTED: uncharacterized protein LOC105330416 isoform X3 [Crassostrea gigas]	16	499812	3	1	3	1	0.6	4.55			4526	1	1	1	383.682	765.349	2	764.349	1.0007	0	16.33	0.029	G	RGGEVMT	S	Oxidation (M)	0.0000010.0			Cmpd 1073, +MS2(383.6820), 23.0eV, 2.9 min #1787, (id=281474982728120)
45	1	gi|762095746	PREDICTED: uncharacterized protein LOC105330416 isoform X3 [Crassostrea gigas]	16	499812	3	1	3	1	0.6	4.55			37483	9	1	1	928.455	927.447	1	927.455	-0.0074	0	16.24	6.3	A	LEDKEPTP	G					Cmpd 18750, +MS2(928.4547), 51.4eV, 24.0 min #22118, (id=281474982745762)
45	1	gi|762095746	PREDICTED: uncharacterized protein LOC105330416 isoform X3 [Crassostrea gigas]	16	499812	3	1	3	1	0.6	4.55			29611	1	0	1	746.342	1490.67	2	1490.68	-0.0083	0	15.18	310	Q	QQRSDPTIQQMGS	T	Oxidation (M)	0.0000000000100.0			Cmpd 1608, +MS2(746.3423), 33.0eV, 3.6 min #2465, (id=281474982728649)
46	1	gi|405969508	Myosin-I heavy chain [Crassostrea gigas]	16	121444	2	1	2	1	3	5.75			14129	1	1	1	518.251	1551.73	3	1551.74	-0.0086	0	17.56	220	Q	LQSFFNTYIFSW	E					Cmpd 32037, +MS2(518.2510), 25.4eV, 39.5 min #37104, (id=281474982759018)
46	1	gi|405969508	Myosin-I heavy chain [Crassostrea gigas]	16	121444	2	1	2	1	3	5.75			24085	1	1	1	656.295	1965.86	3	1965.87	-0.0041	0	16.3	0.054	H	AGRGHPGSVISSMMYPGSGS	S	2 Oxidation (M)	0.00000000000011000000.0			Cmpd 13007, +MS2(656.2950), 33.0eV, 17.4 min #15797, (id=281474982740021)
47	1	gi|405952877	Serum response factor-binding protein 1 [Crassostrea gigas]	16	56950	1	1	1	1	1.4	7.64			29338	1	1	1	741.356	740.349	1	739.343	1.0056	0	16.27	0.035	N	HGNMKGP	T					Cmpd 21824, +MS2(741.3564), 32.4eV, 27.5 min #25520, (id=281474982748835)
48	1	gi|405957236	Collagen-like protein 2 [Crassostrea gigas]	16	29099	3	1	2	1	7.5	5.85			23209	1	1	1	643.317	642.31	1	641.302	1.0077	0	15.53	360	L	PGDSGLP	G					Cmpd 23428, +MS2(643.3171), 33.0eV, 29.3 min #27291, (id=281474982750438)
48	1	gi|405957236	Collagen-like protein 2 [Crassostrea gigas]	16	29099	3	1	2	1	7.5	5.85			12382	1	1	1	496.172	1485.49	3	1484.49	1.0008	0	17.56	4.8	G	FAGTDGTMGMMGDM	G	4 Oxidation (M)	0.00000001011001.0			Cmpd 45371, +MS2(496.1718), 24.9eV, 65.8 min #59101, (id=281474982772050)
48	1	gi|405957236	Collagen-like protein 2 [Crassostrea gigas]	16	29099	3	1	2	1	7.5	5.85			12384	1	1	1	496.174	1485.5	3	1484.49	1.0066	0	16.15	0.031	G	FAGTDGTMGMMGDM	G	4 Oxidation (M)	0.00000001011001.0			Cmpd 42653, +MS2(496.1738), 24.9eV, 60.5 min #55179, (id=281474982769457)
49	1	gi|405973777	hypothetical protein CGI_10028086 [Crassostrea gigas]	16	13412	1	1	1	1	8.2	5.79			15593	1	1	1	538.202	1074.39	2	1074.38	0.0076	0	16.02	0.057	V	GFGMMDAEAM	V	Oxidation (M)	0.0000000001.0			Cmpd 7540, +MS2(538.2021), 25.8eV, 10.8 min #9437, (id=281474982734560)
50	1	gi|405974293	Complement C1q-like protein 4 [Crassostrea gigas]	16	25670	1	1	1	1	3.4	5.97			9514	1	1	1	454.707	907.4	2	907.397	0.0035	0	15.81	0.033	L	LDHCHING	-					Cmpd 22972, +MS2(454.7075), 25.2eV, 28.8 min #26794, (id=281474982749982)
51	1	gi|405967552	F-box/LRR-repeat protein 20 [Crassostrea gigas]	16	206143	1	1	1	1	0.5	6.46			4066	1	1	1	376.208	1125.6	3	1125.61	-0.005	0	15.78	0.033	V	LDVTYPPPPK	A					Cmpd 21708, +MS2(376.2080), 23.0eV, 27.4 min #25395, (id=281474982748719)
52	1	gi|405951919	hypothetical protein CGI_10007671 [Crassostrea gigas]	16	51315	1	1	1	1	1.5	6.83			727	1	1	1	310.117	927.33	3	927.332	-0.0019	0	15.51	0.048	T	MYSEYYG	V	Oxidation (M)	0.1000000.0			Cmpd 4117, +MS2(310.1173), 23.0eV, 6.6 min #5431, (id=281474982731144)
